# Supplementary material for: Antiepileptic drugs in glioblastoma survival: dichotomic or treatment and mechanism of action-dependent variable?
Source: Neurooncol Adv. 2026 Feb 11;8(1):vdag035. doi: 10.1093/noajnl/vdag035 (PMC12990308; doi:10.1093/noajnl/vdag035)
Supplement: vdag035_Supplementary_Data [file vdag035_supplementary_data.zip]

Archive with 6 entries (6 files):
- Supplementary figures 1, 2, 4, 5.docx
- Supplementary Figure 3.tiff
- Supplementary Figure 6.tiff
- Supplementary Figure 7.tiff
- Supplementary Figure 8.tiff
- Supplementary Figure legends.docx
